# Supplementary material for: Seroprevalence and Shifting Endemicities of Hepatitis A Virus Infection in Two Contrasting Geographical Areas in Indonesia
Source: Medicina (Kaunas). 2025 Apr 26;61(5):806. doi: 10.3390/medicina61050806 (PMC12112880; doi:10.3390/medicina61050806)
Supplement: Supplementary file 1 [file medicina-61-00806-s001.zip]

Archive with 3 entries (3 files):
- Supplementary Table S1.  Age-stratified sample size estimations, per geographical area.pdf
- Supplementary Table S2. Interviewer-administered questionnaire (IAQ).pdf
- Supplementary Table S3. Calculation of the Water_Sanitation, Assets, Maternal education, and Income (WAMI) index .pdf
